# Supplementary material for: Clinical assessment of transplacental transfer of maternal SARS-CoV-2 IgG antibodies against spike and nucleocapsid proteins: A chemiluminescence microparticle immunoassay study
Source: PLoS One. 2025 Nov 13;20(11):e0336516. doi: 10.1371/journal.pone.0336516 (PMC12614515; doi:10.1371/journal.pone.0336516)
Supplement: S1 File — (XLSX) [file pone.0336516.s001.xlsx]

## Sheet: Sheet1
Name	S protein (IgG II)	N protein (IgG)	Baby S protein (IgG II)	Baby N protein (IgG)	PTR(S)	PTR(N)	Mother's Age (Years)	Comorbidity	Gestational Age (Weeks)	Parity	Number of Children	ALC	Baby Gender	Baby Weight (KGs)	APGAR
ID-01	1465.7	0.58	2124.4	0.89	1.44941	1.53448	34	Hypothyroidism	38	3VD+1ab, G-4th	3	1	F	3.5	7/10 and 8/10
ID-02	12659.3	11.46	8961.2	11.41	0.707875	0.995637	23		39	1(C/S)+0	1	2	M	2.9	7/10 and 8/10
ID-03	338	0.24	479.9	0.27	1.41982	1.125	24		39	1 (VD) + 0	1	2	M	3.2	7/10 and 8/10
ID-04	1174.7	0.43	2651.2	1.06	2.25692	2.46512	29		37	2(VD)+0	2	2	F	2.7	7/10 and 8/10
ID-05	536.7	0.08	595.4	0.07	1.10937	0.875	30		38	2 (C/S) + 0	2	1	M	2.5	7/10 and 8/10
ID-06	6353	1.85	5000	2.82	0.78703	1.52432	21	GDM	38	0+0	0	0	M	3.4	7/10 and 8/10
ID-07	1629.7	0.94	1666.7	0.63	1.0227	0.670213	27		39	1(VD)+1(ab)	1	2	M	2.7	6/10 and 7/10
ID-08	125.5	0.09	20.6	0.08	0.164143	0.888889	19	PIH	38	1(C/S)+0	1	1	M	2.5	7/10 and 8/10
ID-09	2396.5	0.1	4253.2	0.22	1.77475	2.2	21		38	0+0	0	0	F	3.9	7/10 and 8/10
ID-10	954.9	0.21	1519	0.18	1.59074	0.857143	30	GDM, PIH	37	0+0	0	0	F	2.6	7/10 and 8/10
ID-11	1478.2	0.13	1484.9	0.14	1.00453	1.07692	26		37	2VD+1C/S+0	4	4	M	2.5	7/10 and 8/10
ID-12	1749.4	0.62	2220.2	0.81	1.26912	1.30645	23	GDM	37	1(C/S)+0	1	1	F	2.5	7/10 and 8/10
ID-13	161.7	0.02	1073.1	0.08	6.63636	4	20		38	1(C/S)+0	1	1	F	2.5	7/10 and 8/10
ID-14	1159.6	0.22	1837.2	0.29	1.58434	1.31818	23		38	1+0	1	0	F	2.9	7/10 and 8/10
ID-15	2045.7	0.35	5121.7	1.05	2.50364	3	25	Hypothyroidism	39	0+0	0	0	M	2.5	7/10 and 8/10
ID-16	193.8	0.05	358.6	0.08	1.85036	1.6	24		38	2 (C/S) + 0	3	2	F	2.2	7/10 and 8/10
ID-17	9.9	0.02	109.9	0.04	11.101	2	21		36	2(VD)+0	2	2	F	2.7	7/10 and 8/10
ID-18	2549.2	0.15	2531.7	0.16	0.993135	1.06667	26		39	1(VD)+0	1	2	M	2.6	7/10 and 8/10
ID-19	819.2	0.03	3357.3	0.1	4.09827	3.33333	28		39	1(VD)+1(ab)	1	3	F	2.8	7/10 and 8/10
ID-20	3933.3	4.46	1042.1	0.41	0.264943	0.0919283	27		38		0		M	2.9	7/10 and 8/10
ID-21	1740.8	1.89	132.5	0.03	0.0761144	0.015873	27		38		0		F	3.2	7/10 and 8/10
ID-22	1861	0.23	2102	0.08	1.1295	0.347826	28		38		0		M	3.2	7/10 and 8/10
ID-23	1879.2	0.91	1304.2	1.09	0.694019	1.1978	32		38		0		F	3	7/10 and 8/10
ID-24	357.2	3.23	138.2	0.32	0.386898	0.0990712	23	Asthma	38	1	1		F	2.8	7/10 and 8/10
ID-25	256.3	2.82	187.1	0.79	0.730004	0.280142	32	Diabetes	38	1	6		M	3.5	7/10 and 8/10
ID-26	4021.4	2.53	232	2.21	0.0576914	0.873518	46	IDM, HT	38		0		F	2.9	7/10 and 8/10
ID-27	1746.5	3.17	1204.2	2.35	0.689493	0.741325	27		38		0		M	2.9	7/10 and 8/10
ID-28	4546.7	4.05	195.7	2.01	0.0430422	0.496296	27		38		1		M	2.8	7/10 and 8/10
ID-29	1989.2	0.42	982	0.12	0.493666	0.285714	27		38	2	2		M	3.2	7/10 and 8/10
ID-30	152.4	0.09	1.52	0.03	0.00997375	0.333333	38	Asthma	38		4		M	3.2	7/10 and 8/10
ID-31	1861	0.23	805.8	0.82	0.432993	3.56522	41		38	4	4		F	3.2	7/10 and 8/10
ID-32	1740.8	1.89	407.2	0.92	0.233915	0.486772	35		37		0		M	3.2	7/10 and 8/10
ID-33	278.4	0.78	78.1	0.23	0.280532	0.294872	25		38		0		M	3.2	7/10 and 8/10
ID-34	3597.7	0.25	593	0.12	0.164828	0.48	45	HT	38		3		F	3	7/10 and 8/10
ID-35	152.4	0.09	251	0.03	1.64698	0.333333	32		38	2	2		M	3.2	7/10 and 8/10
ID-36	808.5	0.28	502.1	0.12	0.621027	0.428571	52	Diabetes	38		6		M	3.2	7/10 and 8/10
ID-37	1327	0.66	311	0.11	0.234363	0.166667	35		38	3	3		M	2.7	7/10 and 8/10
ID-38	716.3	1.41	801.8	1.03	1.11936	0.730496	40	HT	38	3	3		M	3.2	7/10 and 8/10
ID-39	1047.8	0.33	47.2	0.13	0.0450468	0.393939	25		38		0		M	3.2	7/10 and 8/10
ID-40	808.5	0.28	2612.6	0.81	3.23142	2.89286	43	HT, DM	38	5	5		M	3	7/10 and 8/10
ID-41	156.2	0.09	254.1	0.07	1.62676	0.777778	22		36	1(C/S)+0	0	4	M	2.7	7/10 and 8/10
ID-42	625	0.56	265	0.26	0.424	0.464286	22		39	0+1(ab)	1	0	M	3	7/10 and 8/10
ID-43	109.2	0.62	201	0.52	1.84066	0.83871	40		40	4(VD)+0	4	6	M	3.2	6/10 and 7/10
ID-44	1325	0.56	1200	0.25	0.90566	0.446429	30		40	0+0	0	0	F	3	7/10 and 8/10
ID-45	2993.01	4.02	933.01	2.02	0.31173	0.502488	25		36	2(1 VD)+1(C/S)-1ND+0	1	7	F	2.2	6/10 and 7/10
ID-46	2134	78.2	2000	28	0.937207	0.358056	21		38	1(C/S)-1(ab)+1(ab)	1		M	2.7	7/10 and 8/10
ID-47	782.2	0.78	287	0.68	0.366914	0.871795	25		38		1	5	F	2.3	7/10 and 8/10
ID-48	404.5	0.18	508.2	0.23	1.25637	1.27778	34		38	2(VD)+1(ab)	2	9	F	3.2	7/10 and 8/10
ID-49	1087.2	0.23	2037	0.21	1.87362	0.913043	35		37		2	7	M	2.8	7/10 and 8/10
ID-50	167.2	1.31	617.3	1.01	3.69199	0.770992	22		38	2(VD)-1(ND)+0	0	5	F	2.6	5/10 and 6/10
ID-51	879.2	0.81	1879.2	0.91	2.1374	1.12346	28	Hypothyroidism (Thymox Tb 25)	37	1(C/S)+0	1	2.5	F	3.1	7/10 and 8/10
ID-52	879	0.71	236.1	2.21	0.268601	3.11268	22		39		1	7	M	4.2	7/10 and 8/10
ID-53	393.3	4.26	1333.3	1.2	3.39003	0.28169	26		36	Single	0	0	F	2.2	7/10 and 8/10
ID-54	215.4	0.92	51.2	1.25	0.237697	1.3587	28		38		1	1	F	2.7	7/10 and 8/10
ID-55	92.2	0.23	215	0.92	2.33189	4	22		38	0+1(ab)	0	0	M	3.2	7/10 and 8/10
ID-56	2315	2.32	1525	0.92	0.658747	0.396552	34		37	2(C/S)+1(ab)	2	8	M	2.7	7/10 and 8/10
ID-57	428	0.92	312	0.72	0.728972	0.782609	23		38	1(C/S)+0	1	3	F	2.6	7/10 and 8/10
